# Supplementary material for: The RdRp genotyping of SARS-CoV-2 isolated from patients with different clinical spectrum of COVID-19
Source: BMC Infect Dis. 2024 Mar 4;24:281. doi: 10.1186/s12879-024-09146-x (PMC10913261; doi:10.1186/s12879-024-09146-x)
Supplement: Supplementary file 1 — Supplementary material 1. [file 12879_2024_9146_MOESM1_ESM.xlsx]

## Sheet: Arkusz1
Tab. S1 List of the single nucleotide variants (SNV) in the amplified regions of RdRP gene in all studied patients. Legend: ID patient: numer of patient; city: the city where the patient's nasopharyngeal swab was performed; isolation date: month and year; RdRP1, RdRp2, RdRp3, RdRp4: amplified regions of RdRp gene; number of mutations: total number of identified mutations (SNV) in the amplified re…
ID patient	city	isolation data	RdRP1	RdRP2	RdRP3	RdRP4	RdRP1	RdRP2	RdRP3	RdRP4	number of mutations	AGE	SEX	clinical spectrum of COVID-19	comorbidities: 0 - lack, 1 - hypertension, 2 - coronary artery disease, 3 - Chronic obstructive pulmonary disease, 4 - diabetes, 5 - cancer, 6 - autoimmune disease, 7 - Chronic viral diseases (HCV, HBV, HIV), 8 - other comorbid disease
11N	KIELCE	01.2022	no mutation	no mutation	14408C>T	no mutation	0	0	1	0	1	53	Male	1	no data available
11S	STARACHOWICE	08.2020	no mutation	no mutation	14408C>T	15324C>T	0	0	1	1	2	53	Male	3	0
13S	STARACHOWICE	08.2020	no mutation	13887C>T	14408C>T	no mutation	0	1	1	0	2	LACK	Male	1	5
14N	KIELCE	01.2022	no mutation	no mutation	14408C>T	15240C>T	0	0	1	1	2	37	Female	1	no data available
15N	KIELCE	01.2022	no mutation	no mutation	14408C>T	15240C>T	0	0	1	1	2	39	Male	1	no data available
15S	STARACHOWICE	08.2020	no mutation	no mutation	14408C>T	no mutation	0	0	1	0	1	54	Female	3	8
16N	KIELCE	01.2022	no mutation	no mutation	14408C>T	15240C>T	0	0	1	1	2	40	Female	1	no data available
17N	KIELCE	01.2022	no mutation	no mutation	14408C>T	15240C>T	0	0	1	1	2	37	Female	1	no data available
17S	STARACHOWICE	09.2020	13551C>T	no mutation	14408C>T	15250C>A	1	0	1	1	3	76	Male	4	4
19N	KIELCE	01.2022	no mutation	no mutation	14408C>T	15240C>T	0	0	1	1	2	25	Male	1	no data available
20N	KIELCE	01.2022	no mutation	no mutation	14408C>T	15240C>T	0	0	1	1	2	53	Female	1	no data available
22N	KIELCE	01.2022	no mutation	no mutation	14408C>T	no mutation	0	0	1	0	1	22	Male	1	no data available
22S	STARACHOWICE	09.2020	13536C>T	14177C>T	14408C>T; 14697C>T	no mutation	1	1	2	0	4	23	Male	2	0
23S	STARACHOWICE	09.2020	no mutation	no mutation	14408C>T	no mutation	0	0	1	0	1	53	Male	3	1
24N	KIELCE	01.2022	no mutation	no mutation	14408C>T	no mutation	0	0	1	0	1	37	Male	1	no data available
25S	KOŃSKIE	05.2021	no mutation	no mutation	14408C>T	15279C>T	0	0	1	1	2	47	Male	3	1
26S	KOŃSKIE	05.2021	no mutation	13772T>G; 13887C>T; 13927T>A	14408C>T	15279C>T	0	3	1	1	5	88	Female	3	4
27N	KIELCE	02.2022	no mutation	no mutation	14408C>T	no mutation	0	0	1	0	1	28	Female	1	no data available
27S	KOŃSKIE	05.2021	no mutation	14316G>A	14408C>T; 14676C>T; 14697C>T	15096T>C; 15279C>T	0	1	3	2	6	64	Male	3	1
28N	KIELCE	12.2021	no mutation	no mutation	14408C>T	no mutation	0	0	1	0	1	44	Female	1	no data available
28S	KOŃSKIE	05.2021	no mutation	no mutation	14408C>T; 14676C>T	15096T>C; 15279C>T	0	0	2	2	4	38	Male	4	0
29N	KIELCE	02.2022	no mutation	no mutation	14408C>T	15240C>T	0	0	1	1	2	54	Female	1	no data available
29S	KOŃSKIE	05.2021	13551C>T	no mutation	14408C>T	no mutation	1	0	1	0	2	71	Female	4	1
2N	KIELCE	01.2022	no mutation	no mutation	14408C>T	15240C>T	0	0	1	1	2	48	Male	1	no data available
30N	KIELCE	02.2022	no mutation	no mutation	14408C>T	15240C>T	0	0	1	1	2	47	Female	1	no data available
30S	KOŃSKIE	05.2021	no mutation	no mutation	14676C>T	15279C>T	0	0	1	1	2	32	Female	3	0
31N	KIELCE	01.2022	no mutation	no mutation	14408C>T	no mutation	0	0	1	0	1	34	Female	1	no data available
32N	KIELCE	01.2022	no mutation	no mutation	14408C>T	no mutation	0	0	1	0	1	32	Male	1	no data available
32S	KOŃSKIE	05.2021	13551C>T	no mutation	no mutation	15096T>C; 15279C>T	1	0	0	2	3	47	Male	3	5
33S	KOŃSKIE	04.2021	no mutation	no mutation	14408C>T	15096T>C; 15279T>C	0	0	1	2	3	54	Female	2	1
34N	KIELCE	01.2022	no mutation	no mutation	14408C>T	15240C>T	0	0	1	1	2	35	Male	1	no data available
35S	KOŃSKIE	04.2021	no mutation	no mutation	14408C>T; 14676C>T	no mutation	0	0	2	0	2	63	Male	2	1, 5
36S	KOŃSKIE	04.2021	no mutation	no mutation	14408C>T; 14676C>T	15096T>C; 15279C>T	0	0	2	2	4	61	Male	1	0
37N	KIELCE	01.2022	no mutation	no mutation	14408C>T	15240C>T	0	0	1	1	2	29	Male	1	no data available
37S	KOŃSKIE	04.2021	no mutation	no mutation	14408C>T; 14676C>T; 14697C>T	15279C>T	0	0	3	1	4	40	Female	4	0
38N	KIELCE	01.2022	13295C>Y	no mutation	14408C>T	15240C>T	1	0	1	1	3	29	Female	1	no data available
38S	KOŃSKIE	04.2021	no mutation	no mutation	14408C>T; 14676C>T	15096T>C	0	0	2	1	3	72	Female	4	1
39N	KIELCE	01.2022	no mutation	no mutation	14408C>T	15240C>T	0	0	1	1	2	26	Female	1	no data available
39S	KOŃSKIE	04.2021	no mutation	no mutation	14408 C>T; 14676 C>T	15096T>C; 15279C>T	0	0	2	2	4	72	Male	2	0
3N	KIELCE	01.2022	no mutation	no mutation	14408C>T	15240C>T	0	0	1	1	2	56	Male	1	no data available
3S	STARACHOWICE	09.2020	13551C>T	no mutation	14408C>T	15251C>A	1	0	1	1	3	LACK	Female	3	1
40N	KIELCE	01.2022	no mutation	no mutation	14408C>T	15240C>T	0	0	1	1	2	36	Male	1	no data available
40S	KOŃSKIE	04.2021	no mutation	14126G>A	14408C>T; 14676C>T	15279C>T	0	1	2	1	4	53	Male	4	0
41N	KIELCE	01.2022	no mutation	no mutation	14408C>T	no mutation	0	0	1	0	1	37	Male	1	no data available
41S	KOŃSKIE	04.2021	13329C>T	no mutation	14408C>T; 14676C>T	no mutation	1	0	2	0	3	83	Male	2	1, 2, 5
42S	KOŃSKIE	04.2021	no mutation	no mutation	14408C>T; 14676C>T	15279C>T	0	0	2	1	3	LACK	Female	3	1, 2, 4
43N	KIELCE	01.2022	no mutation	no mutation	14408C>T	15240C>T	0	0	1	1	2	51	Male	1	no data available
43S	KOŃSKIE	04.2021	no mutation	14113A>T; 14223A>T; 14135C>T, 14193A>C	14408C>T; 14676C>T; 14697C>T	15096T>C; 15279C>T	0	4	3	2	9	69	Female	3	1, 2, 5
44N	KIELCE	01.2022	no mutation	no mutation	14408C>T	15240C>T	0	0	1	1	2	42	Female	1	no data available
44S	KOŃSKIE	04.2021	no mutation	no mutation	14408C>T; 14676C>T	15096T>C; 15279C>T	0	0	2	2	4	86	Female	3	1, 4
45S	KOŃSKIE	04.2021	no mutation	no mutation	14408C>T; 14676C>T	15096T>C; 15279C>T	0	0	2	2	4	85	Female	3	1, 2
46S	KOŃSKIE	04.2021	no mutation	14113A>T; 14136T>A; 14142A>G; 14147C>G; 14187G>C; 14202G>C	14408C>T	15096T>C; 15279C>T	0	6	1	2	9	94	Female	3	1
47S	KOŃSKIE	04.2021	13378C>A	no mutation	14408C>T; 14676C>T	no mutation	1	0	2	0	3	68	Male	4	1, 2
48S	KOŃSKIE	04.2021	no mutation	no mutation	14408C>T; 14676C>T	15096T>C; 15279C>T	0	0	2	2	4	90	Female	2	1, 4
49N	KIELCE	01.2022	no mutation	no mutation	14408C>T	no mutation	0	0	1	0	1	35	Female	1	no data available
49S	KOŃSKIE	04.2021	13341A>C; 13551C>T	13988G>T	14408C>T; 14697C>T	15279C>T	2	1	2	1	6	51	Female	3	1
50N	KIELCE	01.2022	no mutation	no mutation	14408C>T	no mutation	0	0	1	0	1	74	Male	1	no data available
50S	KOŃSKIE	04.2021	no mutation	no mutation	14697 C>T; 14676 C>T; 14408 C>T	15096T>C; 15279C>T	0	0	3	2	5	80	Male	2	1, 3
58S	OPATÓW	07.2021	no mutation	14120C>T; 14141T>G	14697C>T; 14676C>T; 14408C>T	15279C>T	0	2	3	1	6	67	Male	3	2, 4
5S	STARACHOWICE	08.2020	no mutation	no mutation	14408C>T	no mutation	0	0	1	0	1	63	Male	3	1
63S	OPATÓW	07.2021	no mutation	no mutation	14408C>T; 14697C>T	15096T>C; 15279C>T	0	0	2	2	4	67	Female	4	1, 2, 4
65S	OPATÓW	07.2021	no mutation	no mutation	14408C>T; 14697C>T	15279C>T	0	0	2	1	3	80	Male	3	2, 3, 5, 8
67S	OPATÓW	07.2021	no mutation	no mutation	14408C>T; 14676C>T	15279C>T	0	0	2	1	3	80	Male	3	1, 2, 8
68S	OPATÓW	07.2021	no mutation	14094T>A; 14113A>T; 14186G>T; 14192-14193TA>GC; 14233T>A; 14237T>A; 14249T>A	14408C>T	15279C>T	0	7	1	1	9	37	Female	1	0
69S	OPATÓW	07.2021	no mutation	no mutation	14408C>T; 14676C>T; 14697C>T	15279C>T	0	0	3	1	4	67	Female	4	1
6N	KIELCE	01.2022	no mutation	no mutation	14408C>T	15240C>T	0	0	1	1	2	46	Male	1	no data available
6S	STARACHOWICE	08.2020	13617T>G	no mutation	14408C>T	no mutation	1	0	1	0	2	78	Female	3	1, 4
70S	OPATÓW	07.2021	no mutation	no mutation	14408C>T; 14676C>T; 14697C>T	15279C>T	0	0	3	1	4	85	Female	4	2, 6, 8
72S	OPATÓW	07.2021	no mutation	14178C>T	14408C>T; 14676C>T	15279C>T	0	1	2	1	4	73	Male	3	1, 2, 8
74S	OPATÓW	07.2021	no mutation	14179C>T; 14230C>T; 14233T>C; 14249T>C	14408C>T; 14676C>T; 14697C>T	15279C>T	0	4	3	1	8	72	Female	3	1, 4, 6, 8
76S	OPATÓW	07.2021	no mutation	no mutation	14408C>T; 14676C>T	no mutation	0	0	2	0	2	92	Male	4	1, 2, 8
77S	OPATÓW	07.2021	no mutation	no mutation	14408C>T; 14676C>T	15096T>C; 15279C>T	0	0	2	2	4	74	Female	2	1, 2, 8
78S	OPATÓW	07.2021	13506C>T	no mutation	14408C>T; 14676C>T	15279C>T	1	0	2	1	4	37	Male	3	0
79S	OPATÓW	07.2021	no mutation	no mutation	14408C>T; 14697C>T	15279C>T	0	0	2	1	3	73	Male	3	1, 2, 8
7N	STARACHOWICE	01.2022	no mutation	14125A>G	14408C>T	no mutation	0	1	1	0	2	30	Male	1	no data available
80S	OPATÓW	07.2021	13441C>T; 13444C>T; 13445 G>T, 13706T>C	14109A>T; 14140G>T; 14147C>G	14408C>T; 14697C>T	no mutation	4	3	2	0	9	56	Female	4	0
8N	KIELCE	01.2022	no mutation	no mutation	14408C>T	15240C>T	0	0	1	1	2	32	Male	1	no data available
						the sum of mutation:	16	36	115	68	235
