# Supplementary material for: The RdRp genotyping of SARS-CoV-2 isolated from patients with different clinical spectrum of COVID-19
Source: BMC Infect Dis. 2024 Mar 4;24:281. doi: 10.1186/s12879-024-09146-x (PMC10913261; doi:10.1186/s12879-024-09146-x)
Supplement: Supplementary file 2 — Supplementary material 2. [file 12879_2024_9146_MOESM2_ESM.xlsx]

## Sheet: SNV occurence
Tab. S2. The number of COVID-19 cases deposited in GISAID database, with the identified single nucleotide variants (SNV) among patients with different clinical status (mild, asymptomatic, not hospitalized, severe, ICU, deceased, released, hospitalized, alive, live, symptomatic, unknow, all), in differentregions (Poland, Europe, whole world) deposited from two different periods (December 30, 2019 …
SNV	AA	number of COVID-19 cases with the mutation, December 30, 2019 - August 23, 2023
			Poland
		All	mild	asymptomatic	not hospitalized	severe	ICU	deceased	released	hospitalized	alive	live	symptomatic	unknown
14676C>T	P412P	15903	0	0	0	0	0	0	0	647	0	32	0	15224
14697C>T	F419F	27	0	0	0	0	0	0	0	0	0	1	0	26
15096T>C	N552N	3553	0	0	0	0	0	0	0	225	0	0	0	3328
15240C>T*	N600N	29934	0	0	0	0	0	0	0	82	0	0	0	23591
15279C>T	H613H	15789	0	0	0	0	0	0	0	0	0	21	0	15112
All records		93279	0	1	0	0	0	0	0	1192	0	10487	0	81520
SNV	AA	number of COVID-19 cases with the mutation, December 30, 2019 - August 23, 2023
			Europe
		All	mild	asymptomatic	not hospitalized	severe	ICU	deceased	released	hospitalized	alive	live	symptomatic	unknown
14676C>T	P412P	819301	138	301	143	36	25	561	2756	5913	183	14494	418	787512
14697C>T	F419F	13215	3	8	0	0	0	4	12	20	0	92	26	12850
15096T>C	N552N	185547	51	32	62	5	2	103	747	1503	66	1803	71	177177
15240C>T*	N600N	1283763	133	127	0	60	16	148	908	4071	1	27215	1375	1229294
15279C>T	H613H	816838	138	300	143	38	25	560	2817	5927	180	14434	417	784951
All records		7826812	2267	1477	297	668	107	2400	15897	35430	353	154043	7713	7489845
SNV	AA	number of COVID-19 cases with the mutation, December 30, 2019 - August 23, 2023
			World
		All	mild	asymptomatic	not hospitalized	severe	ICU	deceased	released	hospitalized	alive	live	symptomatic	unknown
14676C>T	P412P	1218173	208	512	200	64	26	731	3892	6998	1125	17615	729	1174250
14697C>T	F419F	18734	3	10	0	0	0	7	22	35	14	168	32	18197
15096T>C	N552N	240630	83	74	63	24	2	151	839	1704	212	2925	104	228103
15240C>T*	N600N	2758163	233	951	31	79	64	1532	6461	13261	5760	56712	3023	2635699
15279C>T	H613H	1209654	206	501	199	68	26	716	3921	7011	1143	17402	700	1165956
All records		15898266	3676	14938	1550	955	339	10773	46164	83979	32727	314954	26391	1515570
SNV	AA	number of COVID-19 cases with the mutation, January 1, 2023 - August 23, 2023
			Poland
		All	mild	asymptomatic	not hospitalized	severe	ICU	deceased	released	hospitalized	alive	live	symptomatic	unknown
14676C>T	P412P	21	0	0	0	0	0	0	0	0	0	1	0	20
14697C>T	F419F	0	0	0	0	0	0	0	0	0	0	0	0	0
15096T>C	N552N	0	0	0	0	0	0	0	0	0	0	0	0	0
15240C>T*	N600N	5	0	0	0	0	0	0	0	0	0	2	0	3
15279C>T	H613H	6	0	0	0	0	0	0	0	0	0	1	0	5
All records		3590	0	0	0	0	0	0	0	0	0	1029	0	2561
SNV	AA	number of COVID-19 cases with the mutation, January 1, 2023 - August 23, 2023
			Europe
		All	mild	asymptomatic	not hospitalized	severe	ICU	deceased	released	hospitalized	alive	live	symptomatic	unknown
14676C>T	P412P	716	0	0	0	0	0	0	8	14	0	8	0	659
14697C>T	F419F	153	0	0	0	0	0	0	5	5	0	7	0	136
15096T>C	N552N	97	0	0	0	0	0	0	1	0	0	0	0	95
15240C>T*	N600N	949	0	0	0	0	0	2	9	11	0	41	0	851
15279C>T	H613H	2387	1	0	0	2	0	1	68	24	0	35	0	2098
All records		308277	250	74	0	169	0	185	2894	3521	0	8806	0	281589
SNV	AA	number of COVID-19 cases with the mutation, January 1, 2023 - August 23, 2023
			World
		All	mild	asymptomatic	not hospitalized	severe	ICU	deceased	released	hospitalized	alive	live	symptomatic	unknown
14676C>T	P412P	1778	0	17	0	0	0	0	17	27	0	47	15	1598
14697C>T	F419F	1033	0	0	0	0	0	0	6	6	0	18	0	989
15096T>C	N552N	195	0	0	0	0	0	0	1	1	2	2	0	188
15240C>T*	N600N	2966	0	13	0	0	0	4	21	21	1	99	8	2755
15279C>T	H613H	3079	1	10	0	2	0	1	69	24	0	43	0	2757
All records		905120	250	6923	0	171	14	501	6238	6635	1441	24876	1541	839851
